# Supplementary material for: Phytochemical Screening on Phenolic, Flavonoid Contents, and Antioxidant Activities of Six Indigenous Plants Used in Traditional Thai Medicine
Source: Int J Mol Sci. 2023 Aug 30;24(17):13425. doi: 10.3390/ijms241713425 (PMC10487580; doi:10.3390/ijms241713425)
Supplement: Supplementary file 1 [file ijms-24-13425-s001.zip]

Archive with 1 entries (1 files):
- ijms-2555934-supplementary.pdf
